# Supplementary material for: Novel technology at hand to measure skin hydration by Biodisplay smartphone touch screen panel
Source: Sci Rep. 2021 Sep 30;11:19410. doi: 10.1038/s41598-021-98784-1 (PMC8484361; doi:10.1038/s41598-021-98784-1)
Supplement: Supplementary file 2 — Supplementary Information 2. [file 41598_2021_98784_MOESM2_ESM.xlsx]

## Sheet: Sheet1
Novel technology at hand to measure skin hydrationby Biodisplay smartphone touch screen panel
YoungHwan Choi MD, Se Jin Oh MD & Jong Hee Lee MD, PhD
*Statistical analysis was executed using R 4.1.0 (Vienna, Austria; http://www.R-project.org/)
Age- Hydration probe (before moisturizer)
correlation coefficient	p-value
0.189139	0.316823
